# Supplementary material for: MONALISA for stochastic simulations of Petri net models of biochemical systems
Source: BMC Bioinformatics. 2015 Jul 10;16:215. doi: 10.1186/s12859-015-0596-y (PMC4496887; doi:10.1186/s12859-015-0596-y)
Supplement: Additional file 1 — Current version of MONALISA. The current version of MonaLisa, including the implemented simulation module, is provided as executable.jar-file as well as source files. To execute the compiled file, open a console (command line under Windows or terminal under UNIX-like systems), navigate to the directory where the MonaLisa.jar is located and type java -jar MonaLisa.jar. [file 12859_2015_596_MOESM1_ESM.zip]

Archive with 35 entries (34 files):
- MonaLisa_dev.jar
- lib/
- lib/TableLayout.jar
- lib/batik-awt-util.jar
- lib/batik-bridge.jar
- lib/batik-css.jar
- lib/batik-dom.jar
- lib/batik-ext.jar
- lib/batik-gui-util.jar
- lib/batik-gvt.jar
- lib/batik-parser.jar
- lib/batik-script.jar
- lib/batik-svg-dom.jar
- lib/batik-svggen.jar
- lib/batik-util.jar
- lib/batik-xml.jar
- lib/collections-generic-4.01.jar
- lib/ejml-0.23.jar
- lib/exp4j-0.3.11-javadoc.jar
- lib/exp4j-0.3.11.jar
- lib/jOpt.jar
- lib/jaxen-1.1.3.jar
- lib/jcommon-1.0.17.jar
- lib/jdom-1.1.2.jar
- lib/jfreechart-1.0.17.jar
- lib/jsbml-1.0-with-dependencies.jar
- lib/jung-algorithms-2.0.1.jar
- lib/jung-api-2.0.1.jar
- lib/jung-graph-impl-2.0.1.jar
- lib/jung-io-2.0.1.jar
- lib/jung-jai-2.0.1.jar
- lib/jung-visualization-2.0.1.jar
- lib/lablib-checkboxtree-3.0.2.jar
- lib/opencsv-2.3.jar
- lib/pgslookandfeel-1.1.2.jar
