# Supplementary material for: MONALISA for stochastic simulations of Petri net models of biochemical systems
Source: BMC Bioinformatics. 2015 Jul 10;16:215. doi: 10.1186/s12859-015-0596-y (PMC4496887; doi:10.1186/s12859-015-0596-y)
Supplement: Additional file 3 — Mathematical expression of an insulin profile. The text file “example_MathExp” contains the mathematical expression which is used for modeling a 24h profile of insulin concentration in healthy patients with three meal intakes. [file 12859_2015_596_MOESM3_ESM.zip]

Archive with 1 entries (1 files):
- add3
