# Supplementary material for: MONALISA for stochastic simulations of Petri net models of biochemical systems
Source: BMC Bioinformatics. 2015 Jul 10;16:215. doi: 10.1186/s12859-015-0596-y (PMC4496887; doi:10.1186/s12859-015-0596-y)
Supplement: Additional file 3 — Mathematical expression of an insulin profile. The text file “example_MathExp” contains the mathematical expression which is used for modeling a 24h profile of insulin concentration in healthy patients with three meal intakes. [file 12859_2015_596_MOESM3_ESM.zip › add3]

if (Time - (24*60*60 * div(Time, 24*60*60))) >= 18*60*60 and (Time - (24*60*60 * div(Time, 24*60*60))) < 22*60*60 then ((-exp(((Time - (24*60*60 * div(Time, 24*60*60)))-18*60*60)/(4*60*60))+1)/(exp(1)-1)+1)*3E-10+6E-11;
if (Time - (24*60*60 * div(Time, 24*60*60))) >= 13*60*60 and (Time - (24*60*60 * div(Time, 24*60*60))) < 17*60*60 then ((-exp(((Time - (24*60*60 * div(Time, 24*60*60)))-13*60*60)/(4*60*60))+1)/(exp(1)-1)+1)*3E-10+6E-11;
if (Time - (24*60*60 * div(Time, 24*60*60))) >= 9*60*60 and (Time - (24*60*60 * div(Time, 24*60*60))) < 13*60*60 then ((-exp(((Time - (24*60*60 * div(Time, 24*60*60)))-9*60*60)/(4*60*60))+1)/(exp(1)-1)+1)*3E-10+6E-11;
6E-11
