# Supplementary material for: MONALISA for stochastic simulations of Petri net models of biochemical systems
Source: BMC Bioinformatics. 2015 Jul 10;16:215. doi: 10.1186/s12859-015-0596-y (PMC4496887; doi:10.1186/s12859-015-0596-y)
Supplement: Additional file 4 — MONALISA -project of the insulin receptor recycling model. The Petri net of the IR recycling model is provided as the MonaLisa-project file “IR_Model.mlproject”. To open it, start MonaLisa and select “Open project”. [file 12859_2015_596_MOESM4_ESM.zip]

Archive with 1 entries (1 files):
- add4.mlproject
