# Supplementary material for: MONALISA for stochastic simulations of Petri net models of biochemical systems
Source: BMC Bioinformatics. 2015 Jul 10;16:215. doi: 10.1186/s12859-015-0596-y (PMC4496887; doi:10.1186/s12859-015-0596-y)
Supplement: Additional file 5 — Simulation setup. Simulation setup, which includes initial concentrations of compounds and reaction rate constants, is stored in the XML-file “IR_Model_params.xml”. To load it, open the IR_Model - project file, start the “Gillespie SSA”-mode from the “Simulation”-tab and click the “Load setup”-button. [file 12859_2015_596_MOESM5_ESM.zip]

Archive with 1 entries (1 files):
- add5.xml
