# Supplementary material for: MONALISA for stochastic simulations of Petri net models of biochemical systems
Source: BMC Bioinformatics. 2015 Jul 10;16:215. doi: 10.1186/s12859-015-0596-y (PMC4496887; doi:10.1186/s12859-015-0596-y)
Supplement: Additional file 5 — Simulation setup. Simulation setup, which includes initial concentrations of compounds and reaction rate constants, is stored in the XML-file “IR_Model_params.xml”. To load it, open the IR_Model - project file, start the “Gillespie SSA”-mode from the “Simulation”-tab and click the “Load setup”-button. [file 12859_2015_596_MOESM5_ESM.zip › add5.xml]

<?xml version="1.0" encoding="UTF-8" standalone="no"?>
<SimulationSetup>
  <volume>1.0E-9</volume>
  <places>
    <place id="1" isConstant="true" name="Insulin">
      <mathematicalExpression>
        <expressionText>if (Time - (86400 * div(Time, 86400))) &gt;= 9*60*60 and (Time - (86400 * div(Time, 86400))) &lt; 12*60*60 then ((-exp(((Time - (86400 * div(Time, 86400)))-9*60*60)/10800)+1)/(exp(1)-1)+1)*3E-10+6E-11;
if (Time - (86400 * div(Time, 86400))) &gt;= 13*60*60 and (Time - (86400 * div(Time, 86400))) &lt; 16*60*60 then ((-exp(((Time - (86400 * div(Time, 86400)))-13*60*60)/10800)+1)/(exp(1)-1)+1)*3E-10+6E-11;
if (Time - (86400 * div(Time, 86400))) &gt;= 18*60*60 and (Time - (86400 * div(Time, 86400))) &lt; 21*60*60 then ((-exp(((Time - (86400 * div(Time, 86400)))-18*60*60)/10800)+1)/(exp(1)-1)+1)*3E-10+6E-11;
6E-11</expressionText>
      </mathematicalExpression>
    </place>
    <place id="3" isConstant="false" name="IR" nrOfTokens="540"/>
    <place id="4" isConstant="false" name="IR_I" nrOfTokens="0"/>
    <place id="40" isConstant="false" name="IR_Int" nrOfTokens="60"/>
    <place id="28" isConstant="false" name="IR_I_P_Int" nrOfTokens="0"/>
    <place id="13" isConstant="false" name="IR_I_P" nrOfTokens="0"/>
  </places>
  <transitions>
    <transition firingRate="0.0" id="35" name="Inter_IR_I_P">
      <detReactionRateConstant>
        <expressionText>3.5E-5</expressionText>
      </detReactionRateConstant>
    </transition>
    <transition firingRate="0.0" id="6" name="Bind_Insulin">
      <detReactionRateConstant>
        <expressionText>1E6</expressionText>
      </detReactionRateConstant>
    </transition>
    <transition firingRate="0.0" id="54" name="Degradation">
      <detReactionRateConstant>
        <expressionText>2.783E-6</expressionText>
      </detReactionRateConstant>
    </transition>
    <transition firingRate="0.0" id="7" name="Diss_Insulin">
      <detReactionRateConstant>
        <expressionText>3.33E-3</expressionText>
      </detReactionRateConstant>
    </transition>
    <transition firingRate="0.0" id="55" name="Synthesis">
      <detReactionRateConstant>
        <expressionText>if IR_Int+IR_I_P_Int &gt;= 1E-13 then 2.78E-19;
if IR_Int+IR_I_P_Int &lt; 1E-13 then 1.67E-18</expressionText>
        <variable name="IR_Int" placeId="40"/>
        <variable name="IR_I_P_Int" placeId="28"/>
      </detReactionRateConstant>
    </transition>
    <transition firingRate="0.0" id="24" name="Phos_IR_I">
      <detReactionRateConstant>
        <expressionText>41.66</expressionText>
      </detReactionRateConstant>
    </transition>
    <transition firingRate="0.0" id="56" name="Deinter_IR_I_P">
      <detReactionRateConstant>
        <expressionText>3.5E-6</expressionText>
      </detReactionRateConstant>
    </transition>
    <transition firingRate="0.0" id="57" name="Dephos_IR_I_P_Int">
      <detReactionRateConstant>
        <expressionText>7.68E-3</expressionText>
      </detReactionRateConstant>
    </transition>
    <transition firingRate="0.0" id="58" name="Dephos_IR_I_P">
      <detReactionRateConstant>
        <expressionText>3.33E-3</expressionText>
      </detReactionRateConstant>
    </transition>
    <transition firingRate="0.0" id="43" name="Deinter_IR">
      <detReactionRateConstant>
        <expressionText>5E-5</expressionText>
      </detReactionRateConstant>
    </transition>
    <transition firingRate="0.0" id="44" name="Inter_IR">
      <detReactionRateConstant>
        <expressionText>5.56E-6</expressionText>
      </detReactionRateConstant>
    </transition>
  </transitions>
</SimulationSetup>
